# Supplementary material for: An Identification System Targeting the SRK Gene for Selecting S-Haplotypes and Self-Compatible Lines in Cabbage
Source: Plants (Basel). 2022 May 21;11(10):1372. doi: 10.3390/plants11101372 (PMC9145907; doi:10.3390/plants11101372)
Supplement: Supplementary file 1 [file plants-11-01372-s001.zip]

Archive with 1 entries (1 files):
- plants-1694209-supplementary.pdf
